# Supplementary material for: Against All Odds: Trehalose-6-Phosphate Synthase and Trehalase Genes in the Bdelloid Rotifer Adineta vaga Were Acquired by Horizontal Gene Transfer and Are Upregulated during Desiccation
Source: PLoS One. 2015 Jul 10;10(7):e0131313. doi: 10.1371/journal.pone.0131313 (PMC4498783; doi:10.1371/journal.pone.0131313)
Supplement: S1 Dataset — (XLSX) [file pone.0131313.s001.xlsx]

## Sheet: AvTreAa
							dct		ddct		RQ
				dct	ddct	rq	confidence intervals		confidence intervals		confidence intervals		Interval 95%
Hydrated	3.4985	3.8545	4.067	3.80667	0	1	4.21752	3.39582	0.410849	-0.410849	0.752181	1.32947	0.247819	0.329467
28h drying	2.612	2.49	2.9215	2.6745	-1.13217	2.19188	3.08535	2.26365	-0.721318	-1.54302	1.64869	2.91403	0.543189	0.722152
37h drying	2.0645	1.9485	1.9845	1.99917	-1.8075	3.50035	2.41002	1.58832	-1.39665	-2.21835	2.6329	4.6536	0.867454	1.15325
5 min after rehydration	3.57	4.3505	4.075	3.9985	0.191833	0.875492	4.40935	3.58765	0.602682	-0.219015	0.658529	1.16394	0.216964	0.288446
1h30 after rehydration	2.9235	3.3665	3.402	3.23067	-0.576	1.49071	3.64152	2.81982	-0.165151	-0.986849	1.12128	1.98185	0.369427	0.491141
3h after rehydration	3.561	3.1105	3.2165	3.296	-0.510667	1.42471	3.70685	2.88515	-0.0998182	-0.921515	1.07164	1.8941	0.35307	0.469395
Source of Variation	DF	SS	MS	F	P
Between Subjects	2
Between Treatments	5
Residual	10		0.102
Total	17
		t	2.22814
One Way Repeated Measures Analysis of Variance		SigmaStat 3.5
Data source: Data 1 in Notebook 1
Normality Test:	Passed	(P = 0,116)
Equal Variance Test:	Passed	(P = 0,603)
Treatment Name	N	Missing	Mean	Std Dev	SEM
Hydrated	3	0	3807	0,287	0,166
28h drying	3	0	2675	0,222	0,128
37h drying	3	0	1999	0,0594	0,0343
5 min after rehydration	3	0	3855	0,634	0,366
1h30 after rehydration	3	0	3231	0,267	0,154
3h after rehydration	3	0	3296	0,236	0,136
Source of Variation	DF	SS	MS	F	P
Between Subjects	2	0,307	0,154
Between Treatments	5	7520	1504	14714	<0,001
Residual	10	1022	0,102
Total	17	8849
The differences in the mean values among the treatment groups are greater than would be expected by chance; there is a statistically significant difference (P = <0,001). To isolate the group or groups that differ from the others use a multiple comparison procedure.
Power of performed test with alpha = 0,050: 1,000
All Pairwise Multiple Comparison Procedures (Bonferroni t-test):
Comparisons for factor:
Comparison	Diff of Means	t	P	P<0,050
rehydration 5min vs. drying 37h	1856	7110	<0,001	Yes
rehydration 5min vs. drying 29h	1181	4523	0,017	Yes
rehydration 5min vs. rehydration 1h30	0,625	2392	0,567	No
rehydration 5min vs. rehydration 3h	0,559	2142	0,867	Do Not Test
rehydration 5min vs. Hydrated	0,0485	0,186	1000	Do Not Test
Hydrated vs. drying 37h	1808	6924	<0,001	Yes
Hydrated vs. drying 29h	1132	4337	0,022	Yes
Hydrated vs. rehydration 1h30	0,576	2207	0,778	Do Not Test
Hydrated vs. rehydration 3h	0,511	1956	1000	Do Not Test
rehydration 3h vs. drying 37h	1297	4968	0,008	Yes
rehydration 3h vs. drying 29h	0,621	2381	0,578	No
rehydration 3h vs. rehydration 1h30	0,0653	0,250	1000	Do Not Test
rehydration 1h30 vs. drying 37h	1232	4718	0,012	Yes
rehydration 1h30 vs. drying 29h	0,556	2131	0,884	Do Not Test
drying 29h vs. drying 37h	0,675	2587	0,406	No
A result of "Do Not Test" occurs for a comparison when no significant difference is found between two means that enclose that comparison. For example, if you had four means sorted in order, and found no difference between means 4 vs. 2, then you would not test 4 vs. 3 and 3 vs. 2, but still test 4 vs. 1 and 3 vs. 1 (4 vs. 3 and 3 vs. 2 are enclosed by 4 vs. 2: 4 3 2 1). Note that not testing the …

## Sheet: AvTreBb
				dct	ddct	rq	confidence intervals		confidence intervals		confidence intervals		Interval 95%
Hydrated	6.3465	6.411	6.4725	6.41	0	1	6.5367	6.2833	0.126697	-0.126697	0.915926	1.09179	0.0840742	0.0917915
28h drying	4.073	4.157	4.0015	4.07717	-2.33283	5.03794	4.20386	3.95047	-2.20614	-2.45953	4.61438	5.50038	0.423561	0.46244
37h drying	4.4835	4.388	4.6005	4.49067	-1.91933	3.78248	4.61736	4.36397	-1.79264	-2.04603	3.46447	4.12968	0.318009	0.3472
5 min after rehydration	3.905	3.7815	4.025	3.90383	-2.50617	5.68109	4.03053	3.77714	-2.37947	-2.63286	5.20345	6.20256	0.477633	0.521475
1h30 after rehydration	4.1675	4.2115	4.2275	4.20217	-2.20783	4.61981	4.32886	4.07547	-2.08114	-2.33453	4.2314	5.04387	0.388407	0.424059
3h after rehydration	4.1615	4.156	4.395	4.2375	-2.1725	4.50804	4.3642	4.1108	-2.0458	-2.2992	4.12903	4.92184	0.37901	0.4138
Source of Variation	DF	SS	MS	F	P
Between Subjects	2	0,967	0,484							6.3465	4.073	4.4835	3.905	4.1675	4.1615
Between Treatments	5	41178	8236	18936	<0,001					6.411	4.157	4.388	3.7815	4.2115	4.156
Residual	10	4349	0.0097							6.4725	4.0015	4.6005	4.025	4.2275	4.395
Total	17	46495
		t	2.22814
One Way Repeated Measures Analysis of Variance			SigmaStat 3.5
Data source: Data 1 in Notebook 1
Normality Test:	Passed	(P = 0,347)
Equal Variance Test:	Passed	(P = 0,652)
Treatment Name	N	Missing	Mean	Std Dev	SEM
Hydrated	3	0	6410	0,0630	0,0364
28h drying	3	0	4077	0,0778	0,0449
37h drying	3	0	4491	0,106	0,0614
5 min after rehydration	3	0	3904	0,122	0,0703
1h30 after rehydration	3	0	4202	0,0311	0,0179
3h after rehydration	3	0	4237	0,136	0,0788
Source of Variation	DF	SS	MS	F	P
Between Subjects	2	0,0402	0,0201
Between Treatments	5	12968	2594	363793	<0,001
Residual	10	0,0713	0,00713
Total	17	13080
The differences in the mean values among the treatment groups are greater than would be expected by chance; there is a statistically significant difference (P = <0,001). To isolate the group or groups that differ from the others use a multiple comparison procedure.
Power of performed test with alpha = 0,050: 1,000
All Pairwise Multiple Comparison Procedures (Bonferroni t-test):
Comparisons for factor:
Comparison	Diff of Means	t	P	P<0,050
Hydrated vs. rehydration 5min	2506	36352	<0,001	Yes
Hydrated vs. drying 29h	2333	33838	<0,001	Yes
Hydrated vs. rehydration 1h30	2208	32024	<0,001	Yes
Hydrated vs. rehydration 3h	2173	31512	<0,001	Yes
Hydrated vs. drying 37h	1919	27840	<0,001	Yes
drying 37h vs. rehydration 5min	0,587	8512	<0,001	Yes
drying 37h vs. drying 29h	0,413	5998	0,002	Yes
drying 37h vs. rehydration 1h30	0,288	4185	0,028	Yes
drying 37h vs. rehydration 3h	0,253	3672	0,065	No
rehydration 3h vs. rehydration 5min	0,334	4840	0,010	Yes
rehydration 3h vs. drying 29h	0,160	2326	0,635	No
rehydration 3h vs. rehydration 1h30	0,0353	0,513	1000	Do Not Test
rehydration 1h30 vs. rehydration 5min	0,298	4327	0,022	Yes
rehydration 1h30 vs. drying 29h	0,125	1813	1000	Do Not Test
drying 29h vs. rehydration 5min	0,173	2514	0,460	No
A result of "Do Not Test" occurs for a comparison when no significant difference is found between two means that enclose that comparison. For example, if you had four means sorted in order, and found no difference between means 4 vs. 2, then you would not test 4 vs. 3 and 3 vs. 2, but still test 4 vs. 1 and 3 vs. 1 (4 vs. 3 and 3 vs. 2 are enclosed by 4 vs. 2: 4 3 2 1). Note that not testing the …

## Sheet: AvTreCc
							dct		ddct		RQ
				dct	ddct	rq	confidence intervals		confidence intervals		confidence intervals		Interval 95%
Hydrated	4.4485	4.5185	4.661	4.54267	0	1	5.56777	3.51756	1.02511	-1.02511	0.491374	2.03511	0.508626	1.03511
28h drying	4.3965	4.5895	4.9365	4.64083	0.0981667	0.934219	5.66594	3.61573	1.12327	-0.926939	0.459052	1.90124	0.475168	0.967018
37h drying	4.8635	4.313	4.178	4.4515	-0.0911667	1.06523	5.47661	3.42639	0.933939	-1.11627	0.523427	2.16786	0.541804	1.10263
5 min after rehydration	5.024	5.0925	5.131	5.0825	0.539833	0.68785	6.10761	4.05739	1.56494	-0.485272	0.337992	1.39985	0.349858	0.711999
1h30 after rehydration	4.9885	5.241	5.325	5.18483	0.642167	0.64075	6.20994	4.15973	1.66727	-0.382939	0.314848	1.304	0.325902	0.663245
3h after rehydration	5.4855	5.0545	4.98	5.17333	0.630667	0.645878	6.19844	4.14823	1.65577	-0.394439	0.317368	1.31443	0.32851	0.668553
Source of Variation	DF	SS	MS	F	P
Between Subjects	2
Between Treatments	5
Residual	10		0.635
Total	17
		t	2.22814
One Way Repeated Measures Analysis of Variance	SigmaStat 3.5
Data source: Data 1 in Notebook 1
Normality Test:	Passed	(P = 0,301)
Equal Variance Test:	Passed	(P = 0,424)
Treatment Name	N	Missing	Mean	Std Dev	SEM
Hydrated	3	0	4543	0,108	0,0625
28h drying	3	0	4641	0,274	0,158
37h drying	3	0	4452	0,363	0,210
5 min after rehydration	3	0	5083	0,0542	0,0313
1h30 after rehydration	3	0	5185	0,175	0,101
3h after rehydration	3	0	5173	0,273	0,158
Source of Variation	DF	SS	MS	F	P
Between Subjects	2	0,0178	0,00889
Between Treatments	5	1703	0,341	5361	0,012
Residual	10	0,635	0,0635
Total	17	2356
The differences in the mean values among the treatment groups are greater than would be expected by chance; there is a statistically significant difference (P = 0,012). To isolate the group or groups that differ from the others use a multiple comparison procedure.
Power of performed test with alpha = 0,050: 0,804
All Pairwise Multiple Comparison Procedures (Bonferroni t-test):
Comparisons for factor:
Comparison	Diff of Means	t	P	P<0,050
rehydration 1h30 vs. drying 37h	0,733	3563	0,077	No
rehydration 1h30 vs. Hydrated	0,642	3120	0,163	Do Not Test
rehydration 1h30 vs. drying 29h	0,544	2643	0,369	Do Not Test
rehydration 1h30 vs. rehydration 5min	0,102	0,497	1000	Do Not Test
rehydration 1h30 vs. rehydration 3h	0,0115	0,0559	1000	Do Not Test
rehydration 3h vs. drying 37h	0,722	3507	0,085	Do Not Test
rehydration 3h vs. Hydrated	0,631	3064	0,179	Do Not Test
rehydration 3h vs. drying 29h	0,532	2587	0,406	Do Not Test
rehydration 3h vs. rehydration 5min	0,0908	0,441	1000	Do Not Test
rehydration 5min vs. drying 37h	0,631	3066	0,179	Do Not Test
rehydration 5min vs. Hydrated	0,540	2623	0,382	Do Not Test
rehydration 5min vs. drying 29h	0,442	2146	0,862	Do Not Test
drying 29h vs. drying 37h	0,189	0,920	1000	Do Not Test
drying 29h vs. Hydrated	0,0982	0,477	1000	Do Not Test
Hydrated vs. drying 37h	0,0912	0,443	1000	Do Not Test
A result of "Do Not Test" occurs for a comparison when no significant difference is found between two means that enclose that comparison. For example, if you had four means sorted in order, and found no difference between means 4 vs. 2, then you would not test 4 vs. 3 and 3 vs. 2, but still test 4 vs. 1 and 3 vs. 1 (4 vs. 3 and 3 vs. 2 are enclosed by 4 vs. 2: 4 3 2 1). Note that not testing the …

## Sheet: AvTpsAa
									dct		ddct		RQ
				dct	SD	SEM	ddct	RQ	confidence intervals		confidence intervals		confidence intervals		Interval 95%
Hydrated	16.522	15.7065	15.4755	15.9013	0.549782	0.317417	15.9013	1.63389e-05	49.5222	15.9013	49.5222	15.9013	1.23689e-15	1.63389e-05	1.63389e-05	0
28h drying	15	15.569	14.9185	15.1625	0.35439	0.204607	15.1625	2.72667e-05	48.7834	15.1625	48.7834	15.1625	2.06415e-15	2.72667e-05	2.72667e-05	0
37h drying	11.8	11.0775	10.592	11.1565	0.607862	0.35095	11.1565	0.000438085	44.7774	11.1565	44.7774	11.1565	3.3164e-14	0.000438085	0.000438085	0
5 min after rehydration	14.0405	13.5655	14.671	14.0923	0.55457	0.320181	14.0923	5.72512e-05	47.7132	14.0923	47.7132	14.0923	4.33404e-15	5.72512e-05	5.72512e-05	0
1h30 after rehydration	14.151	14.705	14.5725	14.4762	0.289291	0.167022	14.4762	4.38773e-05	48.097	14.4762	48.097	14.4762	3.3216e-15	4.38773e-05	4.38773e-05	0
3h after rehydration	16.144	13.7245	15.0715	14.98	1.21234	0.699946	14.98	3.09436e-05	48.6009	14.98	48.6009	14.98	2.34249e-15	3.09436e-05	3.09436e-05	0
Source of Variation	DF	SS	MS	F	P
Between Subjects	2	0,967	0,484
Between Treatments	5	41178	8236	18936	<0,001
Residual	10	4349	0.435
Total	17	46495
		t	2.22814
															16.522	15	11.8	14.0405	14.151	16.144
															15.7065	15.569	11.0775	13.5655	14.705	13.7245
One Way Repeated Measures Analysis of Variance															15.4755	14.9185	10.592	14.671	14.5725	15.0715
Data source: Data 1 in Notebook 1
Normality Test:	Passed	(P = 0,641)
Equal Variance Test:	Passed	(P = 0,709)
Treatment Name	N	Missing	Mean	Std Dev	SEM						16.3255	18	14.924	19.506	22.0665	15.3475
Hydrated	3	0	15901	0,550	0,317						15.831	17.0645	19.434	16.9505	18.4575	17.219
28h drying	3	0	15163	0,354	0,205						14.1495	20.5875	15.3655	16.0095	20.6605	16.233
37h drying	3	0	11157	0,608	0,351
5 min after rehydration	3	0	14092	0,555	0,320
1h30 after rehydration	3	0	14476	0,289	0,167
3h after rehydration	3	0	14980	1212	0,700
Source of Variation	DF	SS	MS	F	P
Between Subjects	2	0,967	0,484
Between Treatments	5	41178	8236	18936	<0,001
Residual	10	4349	0,435
Total	17	46495
The differences in the mean values among the treatment groups are greater than would be expected by chance; there is a statistically significant difference (P = <0,001). To isolate the group or groups that differ from the others use a multiple comparison procedure.
Power of performed test with alpha = 0,050: 1,000
All Pairwise Multiple Comparison Procedures (Bonferroni t-test):
Comparisons for factor:
Comparison	Diff of Means	t	P	P<0,050
Hydrated vs. drying 37h	4745	8812	<0,001	Yes
Hydrated vs. rehydration 5min	1809	3360	0,109	No
Hydrated vs. rehydration 1h30	1425	2647	0,367	Do Not Test
Hydrated vs. rehydration 3h	0,921	1711	1000	Do Not Test
Hydrated vs. drying 27h	0,739	1372	1000	Do Not Test
drying 27h vs. drying 37h	4006	7440	<0,001	Yes
drying 27h vs. rehydration 5min	1070	1987	1000	Do Not Test
drying 27h vs. rehydration 1h30	0,686	1275	1000	Do Not Test
drying 27h vs. rehydration 3h	0,183	0,339	1000	Do Not Test
rehydration 3h vs. drying 37h	3823	7101	<0,001	Yes
rehydration 3h vs. rehydration 5min	0,888	1648	1000	Do Not Test
rehydration 3h vs. rehydration 1h30	0,504	0,936	1000	Do Not Test
rehydration 1h30 vs. drying 37h	3320	6165	0,002	Yes
rehydration 1h30 vs. rehydration 5min	0,384	0,713	1000	Do Not Test
rehydration 5min vs. drying 37h	2936	5452	0,004	Yes
A result of "Do Not Test" occurs for a comparison when no significant difference is found between two means that enclose that comparison. For example, if you had four means sorted in order, and found no difference between means 4 vs. 2, then you would not test 4 vs. 3 and 3 vs. 2, but still test 4 vs. 1 and 3 vs. 1 (4 vs. 3 and 3 vs. 2 are enclosed by 4 vs. 2: 4 3 2 1). Note that not testing the …
